# Supplementary material for: Genome-Wide Identification and Comprehensive Analysis of the GASA Gene Family in Peanuts (Arachis hypogaea L.) under Abiotic Stress
Source: Int J Mol Sci. 2023 Dec 4;24(23):17117. doi: 10.3390/ijms242317117 (PMC10707693; doi:10.3390/ijms242317117)
Supplement: Supplementary file 1 [file ijms-24-17117-s001.zip]

Archive with 1 entries (1 files):
- ijms-2690695-supplementary.pdf
